# Supplementary material for: Repeat Prostate-specific Antigen Testing Improves Risk-based Selection of Men for Prostate Biopsy After Magnetic Resonance Imaging
Source: Eur Urol Open Sci. 2024 Jun 13;65:21–8. doi: 10.1016/j.euros.2024.05.011 (PMC11225807; doi:10.1016/j.euros.2024.05.011)
Supplement: Supplementary Data 1 [file mmc1.xlsx]

## Sheet: Sheet1
Supplementary table 1. Patients' Characteristics validation cohort
	Develpment cohort 1	Validation cohort 1
	n = 427	n = 174
Age, yrs	67 (63 - 72)	68 (62 - 73)
PSA1 (initial) ng/ml	8.0 (5.9 - 12.4)	8.2 (5.7 - 12)
PSA2 (repeat) ng/ml	8.5 (6.4 - 13.3)	8.4 (5.9 - 13.2)
PSA percentage change	8.0 (-6.6 - 25.5)	5.3 (-7.8 - 21.6)
Days between PSA1 and PSA2	31 (20 - 64)	56 (39 - 97)
Prostate volume	48 (35 - 66)	46 (32 - 62)
PSA Density (referral PSA)	0.17 (0.11 - 0.27)	0.18 (0.13 - 0.28)
Prior negative Biopsy	61 (14%)	20 (11%)
Prostate cancer 2	306/427 (72%)	132/173 (76%)
csPCa 3	261/427 (61%)	111/173 (64%)
PIRADS
1 & 2	99 (23%)	26 (15%)
3	57 (13%)	25 (14%)
4	107 (25%)	61 (35%)
5	164 (39%)	62 (36%)
Suspicious DRE
Yes	178 (42%)	83 (48%)
No	203 (48%)	82 (47%)
Missing	46 (11%)	9 (5%)
Biopsy Method
Targeted + Systematic	235 (55%)	82 (47%)
Targeted only	23 (5%)	27 (16%)
Systematic only	172 (40%)	65 (37%)
1 Median (IQR); n (%)
2 Any finding of prostate cancer
3 ISUP GG≥2
