# Supplementary material for: Repeat Prostate-specific Antigen Testing Improves Risk-based Selection of Men for Prostate Biopsy After Magnetic Resonance Imaging
Source: Eur Urol Open Sci. 2024 Jun 13;65:21–8. doi: 10.1016/j.euros.2024.05.011 (PMC11225807; doi:10.1016/j.euros.2024.05.011)
Supplement: Supplementary Data 2 [file mmc2.xlsx]

## Sheet: Table1
Supplementary table 2. Odds ratios of any and clinically significant prostate cancer by PSA change, Patients with referral PSA ≤ 10
	PCa - any (n=206)					csPCa (GG≥2) (n=169)
	OR	95% CI lower	95% CI upper	p		OR	95% CI lower	95% CI upper	p
PSA change categories
PSA decrease on repeat testing
PSA decrease, any	0.32	0.15	0.7	0.004		0.28	0.14	0.58	< 0.001
PSA decrease > 5%	0.28	0.12	0.65	0.003		0.21	0.1	0.48	< 0.001
PSA decrease > 10%	0.24	0.09	0.62	0.003		0.18	0.07	0.45	< 0.001
PSA decrease > 20%	0.14	0.04	0.5	0.002		0.07	0.02	0.27	< 0.001
PSA stable on repeat testing
PSA stable +/- 10%	1.46	0.07	3.2	0.34		1.35	0.67	2.74	0.39
PSA stable +/- 20%	1.37	0.65	2.88	0.41		1.05	0.54	2.05	0.88
PSA increase on repeat testing
PSA increase, any	2.5	1.16	5.39	0.019		3.28	1.62	6.65	< 0.001
PSA increase > 5%	2.02	0.94	4.31	0.07		2.76	1.38	5.53	0.004
PSA increase > 10%	1.78	0.81	3.87	0.15		2.07	1.03	4.16	0.04
PSA increase > 20%	1.52	0.68	3.43	0.31		2.45	1.16	5.2	0.019
Multivariable logistic regression analysis correcting for age, PSA (referral), prostatevolume, PIRADS, prior biopsy and DRE.
Patients with referral PSA ≤ 10, n = 287, OR = Odds Ratios.
