# Supplementary material for: Repeat Prostate-specific Antigen Testing Improves Risk-based Selection of Men for Prostate Biopsy After Magnetic Resonance Imaging
Source: Eur Urol Open Sci. 2024 Jun 13;65:21–8. doi: 10.1016/j.euros.2024.05.011 (PMC11225807; doi:10.1016/j.euros.2024.05.011)
Supplement: Supplementary Data 3 [file mmc3.xlsx]

## Sheet: Sheet1
Supplementary table 3. Odds ratios of any and clinically significant prostate cancer by PSA change, Patients with PIRADS 1 - 3 on MRI
	PCa - any (n=56)					csPCa (GG≥2) (n=35)
	OR	95% CI lower	95% CI upper	p		OR	95% CI lower	95% CI upper	p
PSA change categories
PSA decrease on repeat testing
PSA decrease, any	0.41	0.16	1.01	0.052		0.27	0.09	0.81	0.02
PSA decrease > 5%	0.045	0.18	1.12	0.086		0.27	0.088	0.84	0.02
PSA decrease > 10%	0.29	0.1	0.83	0.022		0.18	0.04	0.69	0.01
PSA decrease > 20%	0.29	0.08	1.1	0.068		0.07	0.006	0.69	0.02
PSA stable on repeat testing
PSA stable +/- 10%	1.87	0.76	4.56	0.17		3	1.07	8.32	0.04
PSA stable +/- 20%	1.36	0.58	3.15	0.48		2.35	0.11	6.74	0.11
PSA increase on repeat testing
PSA increase, any	2.11	0.88	5.07	0.097		2.8	0.99	7.9	0.053
PSA increase > 5%	1.65	0.69	3.94	0.25		2.02	0.73	5.65	0.18
PSA increase > 10%	1.36	0.54	3.39	0.51		0.92	0.3	2.8	0.9
PSA increase > 20%	1.42	0.53	3.81	0.48		1.48	0.44	4.92	0.53
Multivariable logistic regression analysis correcting for age, PSA (referral), prostatevolume, PIRADS, prior biopsy and DRE.
Patients with PIRADS 1 - 3, n = 156, OR = Odds Ratios.
