# Supplementary material for: Repeat Prostate-specific Antigen Testing Improves Risk-based Selection of Men for Prostate Biopsy After Magnetic Resonance Imaging
Source: Eur Urol Open Sci. 2024 Jun 13;65:21–8. doi: 10.1016/j.euros.2024.05.011 (PMC11225807; doi:10.1016/j.euros.2024.05.011)
Supplement: Supplementary Data 4 [file mmc4.xlsx]

## Sheet: Sheet1
Supplementary table 4. Odds ratios of any and clinically significant prostate cancer by PSA change in MRI-positive patients
	PCa - any (n=283)					csPCa (GG≥2) (n=250)
	OR	95% CI - lower	95% CI - upper	p		OR	95% CI - lower	95% CI - upper	p
PSA change categories
PSA decrease on repeat testing
PSA decrease, any	0.16	0.07	0.38	<0.001		0.32	0.17	0.62	<0.001
PSA decrease > 5%	0.15	0.06	0.36	<0.001		0.26	0.13	0.53	<0.001
PSA decrease > 10%	0.16	0.07	0.4	<0.001		0.22	0.1	0.43	<0.001
PSA decrease > 20%	0.11	0.04	0.28	<0.001		0.15	0.06	0.37	<0.001
PSA stable on repeat testing
PSA2 stable +/- 10%	1.14	0.5	2.6	0.75		1.19	0.61	2.32	0.6
PSA2 stable +/- 20%	1.76	0.8	3.87	0.16		1.03	0.55	1.93	0.92
PSA increase on repeat testing
PSA increase, any	5.51	2.3	13.1	<0.001		2.92	1.53	5.59	0.001
PSA increase > 5%	6.65	2.47	17.9	<0.001		3.56	1.83	6.92	<0.001
PSA2 increase > 10%	5.54	1.91	16.1	0.002		2.66	1.34	5.25	0.005
PSA2 increase > 20%	3.85	1.17	12.6	0.026		3.6	1.56	8.16	0.003
Multivariable logistic regression analysis correcting for age, PSA (referral), prostatevolume, PIRADS, prior biopsy history and DRE.
MRI positive patients (n = 328), OR = Odds Ratios.
